# Supplementary material for: PD-1/PD-L1 Inhibitors plus Chemotherapy Versus Chemotherapy Alone for Resectable Non-Small Cell Lung Cancer: A Systematic Review and Meta-Analysis of Randomized Controlled Trials
Source: Cancers (Basel). 2023 Oct 26;15(21):5143. doi: 10.3390/cancers15215143 (PMC10648147; doi:10.3390/cancers15215143)
Supplement: Supplementary file 1 [file cancers-15-05143-s001.zip]

Archive with 1 entries (1 files):
- cancers-2607980-supplementary.pdf
